# Supplementary material for: Supporting Preschoolers’ Mental Health and Academic Learning through the PROMEHS Program: A Training Study
Source: Children (Basel). 2023 Jun 16;10(6):1070. doi: 10.3390/children10061070 (PMC10297171; doi:10.3390/children10061070)
Supplement: Supplementary file 1 [file children-10-01070-s001.zip]

Archive with 1 entries (1 files):
- children-2374186-supplementary.pdf
